# Supplementary material for: Ethical, Medicolegal, and Organisational Pressures Shape Patient Safety at Hospital Interfaces: A Qualitative Study from Romania
Source: Healthcare (Basel). 2026 Jun 1;14(11):1542. doi: 10.3390/healthcare14111542 (PMC13257053; doi:10.3390/healthcare14111542)
Supplement: Supplementary file 1 [file healthcare-14-01542-s001.zip]

Archive with 1 entries (1 files):
- healthcare-4317736-supplementary.pdf
